# Supplementary material for: A pathway for multivariate analysis of ecological communities using copulas
Source: Ecol Evol. 2019 Mar 5;9(6):3276–94. doi: 10.1002/ece3.4948 (PMC6434552; doi:10.1002/ece3.4948)
Supplement: Supplementary file 1 [file ECE3-9-3276-s001.xlsx]

## Sheet: R
Table S1 Underwater visual census data from the Poor Knights Islands, New Zealand
Sample	Time	Amphichaetodon_howensis	Aplodactylus_arctidens	Aplodactylus_etheridgii	Atypichthys_latus	Bodianus_unimaculatus	Caesioperca_lepidoptera	Callanthias_australis	Canthigaster_callisterna	Caprodon_longimanus	Centroberyx_affinis	Chirodactylus_spectabilis	Chironemus_marmoratus	Chromis_fumea	Chromis_hypsilepis	Coris_picta	Coris_sandeyeri	Dasyatis_brevicaudata	Dasyatis_thetidis	Girella_cyanea	Girella_tricuspidata	Gymnothorax_nubilis	Gymnothorax_prasinus	Gymnothorax_prionodon	Hypoplectrodes_sp.	Kyphosus_sydneyanus	Labracoglossa_nitida	Myliobatus_tenuicaudatus	Nemadactylus_douglasii	Nemadactylus_macropterus	Notolabrus_celidotus	Notolabrus_fucicola	Notolabrus_inscriptus	Odax_pullus	Pagrus_auratus	Parapercis_colias	Meuschenia_scaber	Parma_alboscapularis	Plagiotremus_tapeinosoma	Pseudolabrus_luculentus	Pseudolabrus_miles	Scorpaena_cardinalis	Scorpis_lineolata	Scorpis_violacea	Seriola_lalandi	Suezichthys_aylingi	Upeneichthys_porosus	Zeus_faber
1	Sep.98	0	0	0	0	4	0	0	1	0	0	0	1	0	0	0	39	1	0	1	3	1	0	0	0	0	0	0	3	0	1	6	3	0	0	0	14	20	0	1	5	1	0	24	0	2	11	0
2	Sep.98	0	0	0	0	6	6	0	6	1	0	0	0	0	0	0	22	0	0	0	0	1	0	0	7	1	0	0	6	0	6	2	1	1	0	0	6	0	1	3	0	0	0	2	0	0	29	0
3	Sep.98	0	0	0	0	7	0	0	0	0	0	3	1	0	0	0	9	0	0	0	0	0	0	0	0	2	0	0	8	0	1	1	3	4	0	0	19	20	0	1	2	2	0	0	0	3	1	0
4	Sep.98	0	1	0	0	10	0	0	0	0	0	9	1	0	0	0	16	1	0	1	0	0	0	0	0	0	0	0	2	0	1	2	0	0	1	0	4	35	0	3	3	2	0	0	0	4	1	0
5	Sep.98	0	0	0	0	4	2	0	13	103	0	1	0	1	0	0	13	0	0	0	0	1	2	0	2	0	0	0	2	0	1	2	0	4	0	0	8	15	0	3	8	3	0	0	1	7	0	0
6	Sep.98	0	0	0	0	9	0	0	2	0	0	5	0	0	0	0	16	0	0	0	0	0	1	1	0	0	0	0	0	0	4	3	0	3	0	0	8	19	0	0	6	1	0	0	0	2	1	0
7	Sep.98	0	0	0	0	18	4	0	0	0	0	7	0	0	0	0	6	0	0	0	0	0	0	0	2	2	0	1	3	0	0	4	0	1	0	0	8	40	0	0	11	7	0	3	0	0	5	0
8	Sep.98	0	0	0	1	16	110	0	2	0	0	1	0	0	0	0	31	0	0	0	0	1	0	0	1	0	0	0	1	0	3	1	0	0	0	0	3	23	2	4	12	2	0	2	0	0	0	0
9	Sep.98	0	1	0	0	4	131	0	0	0	0	2	1	0	0	0	9	0	0	0	0	0	0	0	0	0	0	0	1	0	2	5	0	13	0	0	14	38	4	0	3	2	0	0	0	0	0	0
10	Sep.98	0	2	0	0	11	2	1	3	1	0	1	0	0	0	0	6	3	0	0	0	0	2	0	1	0	0	0	1	0	3	2	1	0	1	0	13	1	0	0	0	1	0	1	0	3	0	0
11	Sep.98	0	1	0	0	6	0	0	0	0	0	4	0	0	0	0	6	1	0	0	0	0	0	1	1	0	0	0	2	0	3	6	0	2	1	0	12	24	0	0	2	1	0	0	0	1	2	1
12	Sep.98	2	1	0	3	6	0	0	14	25	0	2	0	1	1	0	15	0	0	0	0	0	0	0	0	0	0	0	1	0	0	0	0	4	0	0	13	2	0	0	19	4	0	10	0	1	0	0
13	Sep.98	0	0	1	0	3	3	0	13	2	0	12	0	0	0	0	7	1	0	0	0	2	0	0	2	0	0	0	0	0	0	9	0	18	0	0	16	10	0	3	10	0	0	0	0	1	0	0
14	Sep.98	0	1	0	0	3	19	0	1	23	0	3	0	0	0	0	3	0	0	0	0	1	0	1	4	0	0	0	3	0	0	0	0	27	0	0	20	0	0	1	13	1	0	0	0	0	0	0
15	Sep.98	0	0	0	0	11	20	0	0	0	0	7	0	0	0	0	13	1	0	0	0	0	0	0	1	0	0	0	4	0	5	10	0	0	0	0	3	39	0	3	4	2	0	1	0	9	4	0
16	Mar.99	0	0	0	4	7	0	0	0	0	0	1	2	0	0	0	45	0	2	11	3	0	0	0	0	0	0	0	4	0	3	0	1	11	15	0	5	21	0	1	3	0	0	0	0	0	8	0
17	Mar.99	0	0	0	0	6	1	0	1	0	0	0	0	0	0	0	43	1	0	0	0	0	1	0	0	0	0	1	4	1	7	0	0	0	3	0	3	0	0	4	0	1	0	0	0	4	5	0
18	Mar.99	0	1	0	0	3	0	0	0	0	0	13	1	0	0	0	46	1	0	0	0	0	0	0	0	1	0	0	6	0	0	2	0	6	5	0	4	39	0	6	0	0	0	7	5	1	7	0
19	Mar.99	0	0	0	0	7	0	0	0	0	0	6	0	1	0	0	50	3	0	8	0	0	0	0	0	0	0	0	4	0	1	0	1	0	1	0	5	28	0	11	3	2	0	5	2	0	0	0
20	Mar.99	0	0	0	0	3	0	0	16	30	0	1	0	0	0	0	35	0	0	0	0	1	1	0	0	0	0	2	5	0	0	0	0	0	2	0	8	7	2	5	4	2	0	1	0	3	0	0
21	Mar.99	0	0	1	0	8	38	0	0	1	0	3	0	0	0	0	19	0	0	0	0	1	3	0	0	0	0	0	0	0	1	4	3	0	1	0	1	16	0	4	6	0	0	0	0	2	0	0
22	Mar.99	4	5	2	0	2	8	0	0	30	0	3	1	0	1	0	35	4	0	0	0	0	0	0	0	0	0	0	6	0	1	3	2	1	15	0	5	25	0	8	4	2	0	1	5	1	0	0
23	Mar.99	0	0	0	0	1	10	0	0	0	0	4	0	0	1	1	19	0	0	25	0	1	0	0	0	0	0	1	2	0	8	4	0	2	28	0	9	24	0	1	5	1	0	0	0	0	3	0
24	Mar.99	3	1	0	1	4	0	0	1	0	0	2	0	0	0	0	27	0	0	1	0	0	3	0	0	0	0	0	2	0	0	1	1	3	0	0	9	11	0	3	17	0	0	10	4	10	0	0
25	Mar.99	0	0	0	0	19	64	0	0	0	0	2	0	0	0	0	14	0	0	1	0	0	0	0	1	0	0	0	4	0	1	4	0	0	0	0	4	23	0	17	4	1	0	0	4	3	0	0
26	Mar.99	2	0	0	0	9	15	0	4	27	0	0	0	0	0	0	18	5	0	0	0	4	1	0	4	0	0	0	2	0	1	5	1	0	25	0	11	6	5	21	4	4	0	0	0	14	2	0
27	Mar.99	0	1	0	0	6	0	0	0	0	0	2	0	0	0	0	44	3	0	1	0	0	0	0	0	0	0	0	2	0	0	2	0	0	6	0	6	18	0	9	9	3	1	8	0	10	1	0
28	Mar.99	0	2	0	2	10	1	0	0	200	0	1	0	1	0	0	6	1	1	0	0	1	0	0	1	0	0	1	6	0	2	2	0	5	3	0	4	0	1	3	17	0	0	0	1	0	1	0
29	Mar.99	0	1	0	0	13	5	0	3	0	0	2	0	1	0	1	44	0	0	9	0	0	1	0	0	0	0	0	2	0	5	6	1	0	15	0	3	30	0	5	4	1	0	0	0	0	2	0
30	Mar.99	6	1	1	0	2	1	0	7	45	0	0	0	0	0	0	16	6	0	0	0	5	1	0	2	0	0	0	6	0	0	0	0	0	6	0	11	0	1	18	2	1	0	0	7	2	0	1
31	Mar.99	2	0	0	0	3	28	0	3	0	0	0	0	0	0	0	17	4	4	0	0	3	0	0	8	0	0	0	16	0	0	0	0	0	1	0	25	1	1	3	0	2	0	25	0	6	2	1
32	Mar.99	0	0	0	3	3	6	0	0	0	0	2	0	2	0	0	91	0	2	0	1	0	0	0	0	0	0	0	0	0	0	1	0	3	6	0	5	19	0	2	0	0	0	142	0	0	5	1
33	Mar.99	2	0	0	4	11	5	0	1	12	0	0	0	0	0	0	6	2	0	0	0	1	0	0	1	0	1	0	2	0	0	0	0	0	10	0	17	1	1	5	1	1	0	3	0	2	3	0
34	Mar.99	0	0	0	0	6	0	0	0	0	0	3	0	0	0	0	34	0	0	0	0	0	0	0	0	0	0	0	2	0	4	1	0	2	8	0	6	23	1	2	3	0	19	0	1	0	6	0
35	Mar.99	0	0	0	0	13	105	0	3	30	0	5	3	0	0	0	13	1	5	1	0	0	0	0	1	0	0	0	0	0	1	0	1	2	4	0	10	16	1	27	2	1	0	30	0	2	0	0
36	Mar.99	0	2	1	0	2	11	0	0	0	0	0	0	0	0	0	17	1	4	1	2	0	0	0	0	4	1	0	4	0	5	1	1	10	8	0	6	20	0	5	2	0	5	41	2	3	3	0
37	Sep.99	0	0	0	2	13	0	0	1	0	0	2	0	0	0	0	49	0	0	18	1	0	0	0	1	0	0	0	6	0	2	2	0	0	5	0	5	17	0	6	5	0	0	13	0	1	4	0
38	Sep.99	0	0	0	0	8	4	0	3	0	0	1	0	0	0	0	14	0	0	0	0	0	0	0	3	0	0	0	2	0	4	4	0	0	0	0	6	3	0	13	0	1	0	0	0	3	5	0
39	Sep.99	0	0	0	0	7	0	0	0	0	0	5	2	0	0	0	6	0	0	0	0	0	1	0	0	0	0	0	2	0	0	3	2	0	0	0	2	23	0	3	1	0	8	6	0	0	0	0
40	Sep.99	0	0	0	0	2	0	0	0	3	0	2	0	0	0	0	32	0	0	1	0	0	0	0	0	1	0	0	3	0	0	4	0	0	0	0	8	12	0	2	0	0	0	91	0	4	1	0
41	Sep.99	0	0	0	0	7	3	0	0	0	0	0	0	0	0	0	14	0	0	0	0	0	4	0	0	0	0	0	0	0	0	2	0	1	0	0	4	7	0	0	4	1	0	0	0	1	0	0
42	Sep.99	0	2	0	0	8	3	0	0	0	0	2	0	0	0	1	16	0	0	0	0	0	0	0	4	0	0	1	3	0	0	11	1	6	1	0	5	25	0	7	2	2	0	22	0	3	2	1
43	Sep.99	0	0	0	0	8	1	0	3	100	0	1	1	0	0	0	5	0	0	0	0	0	0	0	0	0	0	0	2	0	0	2	0	0	0	0	7	0	0	7	4	0	0	1	0	8	3	0
44	Sep.99	0	3	0	0	17	0	0	2	0	0	3	0	0	0	0	41	0	0	0	0	0	0	0	0	0	0	0	1	1	0	0	0	0	2	0	7	9	0	6	10	0	0	0	0	14	1	0
45	Sep.99	0	0	0	0	14	3	0	0	0	0	4	2	0	0	0	7	0	0	0	0	0	0	0	4	0	0	0	2	0	0	5	0	0	3	0	7	6	0	9	7	1	0	0	0	48	2	1
46	Sep.99	0	0	0	0	6	5	0	6	2	0	0	0	0	0	2	13	1	0	0	0	5	0	0	2	0	0	0	5	0	0	0	0	0	1	1	4	4	1	12	7	5	0	1	0	6	15	0
47	Sep.99	0	0	0	5	14	0	0	0	0	0	2	1	1	0	0	52	0	0	0	0	0	0	0	0	0	0	0	4	0	0	0	1	0	16	0	5	21	0	2	2	0	1	0	0	2	10	0
48	Sep.99	0	0	0	0	5	1	0	0	0	0	5	2	0	0	0	11	0	0	0	0	0	0	0	0	0	0	0	1	0	2	3	2	0	2	0	5	26	0	5	1	0	0	0	0	0	3	0
49	Sep.99	0	1	0	0	7	0	0	1	0	0	4	0	0	0	0	45	0	0	1	0	0	0	0	0	0	0	0	2	0	0	5	0	1	0	0	2	31	0	7	2	1	3	8	0	6	0	0
50	Sep.99	4	0	0	0	3	2	0	0	96	33	1	0	0	0	0	1	0	0	0	0	1	1	0	4	0	0	0	3	0	0	1	0	2	5	0	8	12	0	2	6	0	0	57	0	0	0	0
51	Sep.99	0	1	1	0	3	22	1	0	15	0	4	0	0	0	0	2	0	0	1	0	0	0	0	0	0	0	0	1	0	3	5	0	0	0	0	4	4	12	5	4	0	0	63	18	1	0	0
52	Sep.99	1	0	0	0	26	21	0	1	5	0	4	0	2	0	0	22	0	0	0	0	0	1	0	3	0	0	0	6	0	0	0	0	2	1	0	12	3	0	6	5	2	0	6	1	5	1	0
53	Sep.99	0	0	0	0	4	7	0	2	147	2	0	0	0	0	0	18	0	0	0	0	0	0	0	4	0	0	0	1	0	0	0	0	0	0	0	3	2	1	7	0	2	0	0	0	2	7	0
54	Sep.99	0	0	0	2	2	0	0	0	1	0	1	0	1	0	0	39	0	0	0	0	0	0	0	1	0	0	0	7	0	1	0	0	1	1	0	9	18	0	3	0	0	0	1	0	2	10	0
55	Sep.99	0	0	0	1	7	4	0	0	105	0	3	0	0	0	0	13	0	0	0	0	0	0	0	9	15	0	0	5	0	0	5	1	0	4	0	20	11	1	5	1	1	0	16	0	3	1	0
56	Sep.99	0	0	0	0	12	2	0	2	0	0	1	0	0	0	1	17	0	0	0	0	0	0	0	10	2	0	0	9	0	4	1	0	2	0	1	5	13	0	17	0	0	0	1	10	4	2	0
