# Supplementary material for: A pathway for multivariate analysis of ecological communities using copulas
Source: Ecol Evol. 2019 Mar 5;9(6):3276–94. doi: 10.1002/ece3.4948 (PMC6434552; doi:10.1002/ece3.4948)
Supplement: Supplementary file 2 [file ECE3-9-3276-s002.xlsx]

## Sheet: Sheet1
Table S2 Marginal distributions and parameters for individual fish species from the Poor Knights Islands at each time
	Time 1				Time 2				Time 3
	Distr	m	q	p	Distr	m	q	p	Distr	m	q	p
Amphichaetodon howensis	ZIP	0.133333	-	0.916333	ZIP	0.904762	-	0.699483	ZIP	0.25	-	0.887974
Aplodactylus arctidens	Pois	0.466667	-	-	NB	0.666667	0.698879	-	ZIP	0.35	-	0.719376
Aplodactylus etheridgii	Pois	0.0666667	-	-	Pois	0.238095	-	-	Pois	0.05	-	-
Atypichthys latus	ZIP	0.266667	-	0.832667	ZIP	0.666667	-	0.742593	ZIP	0.5	-	0.775947
Bodianus unimaculatus	NB	7.86667	5.73161	-	NB	6.57143	3.25071	-	NB	8.65	3.49005	-
Caesioperca lepidoptera	NB	19.8	0.194818	-	NB	14.1905	0.274341	-	NB	3.9	0.472641	-
Callanthias australis	Pois	0.0666667	-	-	-	-	-	-	Pois	0.05	-	-
Canthigaster callisterna	NB	3.66667	0.4015	-	NB	1.85714	0.274765	-	ZIP	1.05	-	0.481611
Caprodon longimanus	NB	10.3333	0.108201	-	NB	17.8571	0.0982939	-	NB	23.7	0.113651	-
Centroberyx affinis	-	-	-	-	-	-	-	-	ZINB	1.75	0.350234	0.860576
Chirodactylus spectabilis	NB	3.8	1.58264	-	NB	2.38095	1.10955	-	Pois	2.25	-	-
Chironemus marmoratus	Pois	0.266667	-	-	ZIP	0.333333	-	0.732739	ZIP	0.4	-	0.610582
Chromis fumea	Pois	0.133333	-	-	Pois	0.238095	-	-	Pois	0.2	-	-
Chromis hypsilepis	Pois	0.0666667	-	-	Pois	0.0952381	-	-	-	-	-	-
Coris picta	-	-	-	-	Pois	0.0952381	-	-	Pois	0.2	-	-
Coris sandeyeri	NB	14.0667	2.93835	-	NB	30.4286	2.82156	-	NB	20.85	1.62579	-
Dasyatis brevicaudata	Pois	0.533333	-	-	NB	1.52381	0.866287	-	Pois	0.05	-	-
Dasyatis thetidis	-	-	-	-	ZIP	0.857143	-	0.696204	-	-	-	-
Girella cyanea	Pois	0.133333	-	-	NB	2.7619	0.195142	-	NB	1.05	0.0809289	-
Girella tricuspidata	ZIP	0.2	-	0.929114	ZIP	0.285714	-	0.820714	Pois	0.05	-	-
Gymnothorax nubilis	Pois	0.466667	-	-	NB	0.809524	0.474559	-	NB	0.3	0.0582804	-
Gymnothorax prasinus	ZIP	0.333333	-	0.70403	Pois	0.52381	-	-	NB	0.35	0.252379	-
Gymnothorax prionodon	Pois	0.2	-	-	-	-	-	-	-	-	-	-
Hypoplectrodes sp.	NB	1.4	1.02383	-	NB	0.857143	0.283441	-	NB	2.25	0.534671	-
Kyphosus sydneyanus	ZIP	0.333333	-	0.70403	ZIP	0.238095	-	0.893308	NB	0.9	0.0575574	-
Labracoglossa nitida	-	-	-	-	Pois	0.0952381	-	-	-	-	-	-
Myliobatus tenuicaudatus	Pois	0.0666667	-	-	Pois	0.238095	-	-	Pois	0.05	-	-
Nemadactylus douglasii	NB	2.46667	3.19795	-	NB	3.7619	2.33662	-	NB	3.25	4.94611	-
Nemadactylus macropterus	-	-	-	-	Pois	0.047619	-	-	Pois	0.05	-	-
Notolabrus celidotus	NB	2	2.03666	-	NB	1.90476	0.73832	-	ZIP	0.8	-	0.671121
Notolabrus fucicola	NB	3.53333	2.03077	-	ZIP	1.71429	-	0.328739	NB	2.65	1.185	-
Notolabrus inscriptus	ZIP	0.533333	-	0.665333	Pois	0.571429	-	-	Pois	0.35	-	-
Odax pullus	NB	5.13333	0.419782	-	NB	2.14286	0.360598	-	NB	0.75	0.429957	-
Pagrus auratus	Pois	0.2	-	-	NB	7.71429	1.06319	-	NB	2.05	0.450841	-
Parapercis colias	-	-	-	-	-	-	-	-	Pois	0.1	-	-
Meuschenia scaber	NB	10.7333	5.45792	-	NB	7.47619	3.75198	-	NB	6.4	6.61731	-
Parma alboscapularis	ZINB	19.0667	1.80292	0.124849	ZINB	15.619	2.31055	0.137239	NB	12.35	1.7167	-
Plagiotremus tapeinosoma	ZIP	0.466667	-	0.769625	NB	0.619048	0.75519	-	NB	0.75	0.100329	-
Pseudolabrus luculentus	ZIP	1.46667	-	0.322096	NB	7.61905	1.71837	-	NB	6.2	3.77995	-
Pseudolabrus miles	NB	6.53333	1.48417	-	NB	4.28571	1.17063	-	NB	3.05	1.26468	-
Scorpaena cardinalis	Pois	1.93333	-	-	Pois	1.04762	-	-	NB	0.8	1.02175	-
Scorpis lineolata	-	-	-	-	NB	1.19048	0.0476413	-	NB	0.6	0.0748445	-
Scorpis violacea	NB	2.86667	0.233578	-	NB	13	0.17112	-	NB	14.3	0.245696	-
Seriola lalandi	Pois	0.0666667	-	-	ZIP	1.47619	-	0.555352	ZINB	1.45	0.646052	0.814931
Suezichthys aylingi	NB	2.2	0.903841	-	NB	3	0.680017	-	NB	5.65	0.697946	-
Upeneichthys porosus	NB	3.6	0.268795	-	ZIP	2.28571	-	0.363391	NB	3.35	0.814099	-
Zeus faber	Pois	0.0666667	-	-	Pois	0.142857	-	-	Pois	0.1	-	-
