# Supplementary material for: A pathway for multivariate analysis of ecological communities using copulas
Source: Ecol Evol. 2019 Mar 5;9(6):3276–94. doi: 10.1002/ece3.4948 (PMC6434552; doi:10.1002/ece3.4948)
Supplement: Supplementary file 5 [file ECE3-9-3276-s005.txt]

# Code S3.R
# R code function for estimating Gaussian copula correlation matrix parameters
# via Monte Carlo Expectation Maximisation (MCEM).
#
# Example Usage of the code can be found at the end of the file.
#


library(stats)
library(utils)
library(graphics)
library(MASS)

library(ZIM)
library(extraDistr)
library(mnormt)
library(dfoptim)

###################################################
# The following functions form the user interface #
###################################################

#' Find the approximate MLE for the correlation matrix of a gaussian copula with discrete marginals.
#'
#' @param data A matrix of non-negative integer valued observations. Each row is
#'   a single sampling unit and each column relates to a single species. Each column
#'   must be named and the name should match one of the entries in marginal_details.
#'
#' @param marginal_details A data.frame detailing the form and parameters of the
#'   marginal distribution for each species.
#'
#'   The data.frame must contain the following five named columns: "Species",
#'   "Distr", "mu", "theta" and "pi". Entries in the "Species" column must each
#'   match a species in colnames(data). "Distr" indicates what type of
#'   marginal is assigned to that species; currently supported options are:
#'   "POIS" (Poisson), "NB" (negative binomial), "ZIP" (zero-inflated Poisson)
#'   and "ZINB" (zero-inflated negative binomial). Entries in the "mu", "theta"
#'   and "pi" columns indicate the relevant parameter for the marginal
#'   distribution. Any entries not required for a given type of marginal should
#'   be set to "NA"
#'
#' @param max_iterations The maximum number of MCEM iterations that should be
#'   performed.
#'
#' @param mcem_samples The number of Monte-carlo samples that should be used
#'   when estimate the distribution of each latent variable. Higher values here
#'   will produce improved estimates, but will increase the computational time
#'   required by the algorithm.
#'
#' @param verbosity Non-negative integer. Higher values will output more
#'   information whilst the function is running. A value of 0 here will surpress
#'   all non-critical information from being output whilst the function is
#'   running.
#'
#' @param ML_estimator_func A function which returns the MLE for the covariance
#'   matrix of a MVN model given a set of weighted data. Changing this from the
#'   default value allows the estimation of other MVN based copula models
#'   besides the standard gaussian copula. The function, f, should have the
#'   signature: f(data, weights, optim_params) where optim_params is a list
#'   containing hints which may be used to optimise the function's performance.
#'
#' @param initial_cov The initial covariance matrix that should be used as the
#'   starting point of the MCEM process.
#'
#' @param fixed_latent_data A boolean which determines whether the monte-carlo
#'   samples representing the latent data should be changed between each
#'   iteration. Setting this value to TRUE will speed up the function, but may
#'   lead to over fitting.
#'
#' @param latent_data A matrix containing predetermined latent data. The number
#'   of columns should equal the number of species listed in marginal_details.
#'   The number of rows should be a multiple of the number of rows in data. If
#'   this parameter is not NULL, then mcem_samples must be NULL and
#'   fixed_jitters must be TRUE.
#'
#' @return A named list containing details of the MCEM execution. This list includes:
#'         "convergence" - A non-negative integer. A non-zero value indicates that the MCEM algorithm did NOT converge.
#'         "cov_final" - The best MLE of the copula's correlation matrix found by the function.
#'         "cov_final_log_lik" - An estimate of the log likelihood of "cov_final"
#'
#' @examples
#' data <- matrix(c(14, 11, 17, 6, 9, 9, 16, 11, 13, 7, 26, 14, 49, 1,
#'                  1, 2, 40, 11, 20, 2, 24, 22, 29, 0, 0, 0, 26, 20, 23, 0, 46,
#'                  31, 92, 0, 0, 0, 51, 23, 30, 0),
#'                nrow = 10,
#'                ncol = 4,
#'                dimnames = list(NULL, c("species_1",  "species_2", "species_3", "species_4")))
#' marginal_details <- data.frame("Species" = c("species_1", "species_2", "species_3", "species_4"),
#'                                "Distr" = c("POIS", "NB", "ZIP", "ZINB"),
#'                                "mu" = c(10, 15, 20, 30),
#'                                "theta" = c(NA, 1, NA, 2),
#'                                "pi" = c(NA, NA, 0.2, 0.3))
#' mcem_result <- estimate_copula(data, marginal_details)
#'
#' summary(mcem_result)
#'
#' @export
estimate_copula <- function(data,
                            marginal_details,
                            max_iterations = 100,
                            mcem_samples = 10000,
                            verbosity = 1,
                            ML_estimator_func = MLE_correlation_matrix,
                            initial_cov = NULL,
                            fixed_latent_data = FALSE,
                            latent_data = NULL) {
  data <- as.matrix(data)

  N <- nrow(data)
  p <- ncol(data)

  # Check that species listed in marginal_details matches thos present in data.
  if (sum(colnames(data) %in% marginal_details[["Species"]]) != p) {
    stop("Not all species listed in the data are present in the marginals_details")
  }

  # Find the order that the species in data are listed in marginal_details.
  species_indices <- match(colnames(data), marginal_details[["Species"]])

  marginals <- as.list(rep(NA, p))
  for (i in 1:p) {
    # Potentially reorder the marginals, so that the order of the species matches that in data.
    species_index <- species_indices[[i]]

    # Convert the marginal details into the internal format used by the mcem_copula function.
    marginals[[i]] <- generate_marginal(marginal_details[species_index, "Distr"],
                                        marginal_details[species_index, c("mu", "theta", "pi")])
  }

  # Call the function which actually finds the MLE
  mcem_result <- mcem_copula(data,
                             marginals,
                             max_iterations = max_iterations,
                             mcem_samples = mcem_samples,
                             initial_cov = initial_cov,
                             unobserved_data = latent_data,
                             fixed_jitters = fixed_latent_data,
                             verbosity = verbosity,
                             cov_matrix_function = ML_estimator_func)
  return(mcem_result)
}

#' Estimate the log likelihood of gaussian copula given a set of discrete observations.
#'
#' @param data A matrix of non-negative integer valued observations. Each row is
#'   a single sampling unit and each column relates to a single species. Each column
#'   should be named and the name should match one of the entries in marginal_details.
#'
#' @param marginal_details A data.frame detailing the form and parameters of the
#'   marginal distribution for each species. The data.frame must contain the
#'   following five named columns: "Species", "Distr", "mu", "theta" and "pi".
#'   Entries in the "Species" column must each match a species listed in
#'   colnames(data). "Distr" indicates what type of marginal is assigned to
#'   that species; currently supported options are: "POIS" (Poisson), "NB"
#'   (negative binomial), "ZIP" (zero-inflated Poisson) and "ZINB"
#'   (zero-inflated negative binomial). Entries in the "mu", "theta" and "pi"
#'   columns indicate the relevant parameter for the marginal distribution. Any
#'   entries not required for a given type of marginal should be set to "NA"
#'
#' @param cov A matrix which species the covariance structure of the copula. For
#'   a gaussian copula, this will be it's correlation matrix. This should be a
#'   square matrix with dimension equal to the number of marginals provided in
#'   marginal_details.
#'
#' @param mc_samples The number of monte-carlo samples to take when estimating
#'   the distribution of the latent data. Increasing this value will improve the
#'   accuracy of the result at the expense of increased computational times.
#'
#' @param latent_data A matrix containing predetermined latent data. The number
#'   of columns should equal the number of species listed in marginal_details.
#'   The number of rows should be a multiple of the number of rows in data. If
#'   this parameter is not NULL, then mc_samples must be NULL.
#'
#' @return The log likelihood as a numeric value.
#'
#' @examples
#' data <- matrix(c(14, 11, 17, 6, 9, 9, 16, 11, 13, 7, 26, 14, 49, 1,
#'                  1, 2, 40, 11, 20, 2, 24, 22, 29, 0, 0, 0, 26, 20, 23, 0, 46,
#'                  31, 92, 0, 0, 0, 51, 23, 30, 0),
#'                nrow = 10,
#'                ncol = 4,
#'                dimnames = list(NULL, c("species_1",  "species_2", "species_3", "species_4")))
#' marginal_details <- data.frame("Species" = c("species_1", "species_2", "species_3", "species_4"),
#'                                "Distr" = c("POIS", "NB", "ZIP", "ZINB"),
#'                                "mu" = c(10, 15, 20, 30),
#'                                "theta" = c(NA, 1, NA, 2),
#'                                "pi" = c(NA, NA, 0.2, 0.3))
#' corr_guess <- cor(data)
#'
#' print("Estimate of the log Likelihood of corr_guess given data and marginal_details:")
#' estimate_log_likelihood(data, marginal_details, corr_guess)
#'
#' @export
estimate_log_likelihood <- function(data, marginal_details, cov, mc_samples = 10000, latent_data = NULL) {
  data <- as.matrix(data)

  N <- nrow(data)
  p <- ncol(data)

  # Check that species listed in marginal_details matches those present in data.
  if (sum(colnames(data) %in% marginal_details[["Species"]]) != p) {
    stop("Not all species listed in the data are present in the marginals_details")
  }

  # Find the order that the species in data are listed in marginal_details.
  species_indices <- match(colnames(data), marginal_details[["Species"]])

  marginals <- as.list(rep(NA, p))
  for (i in 1:p) {
    # Potentially reorder the marginals, so that the order of the species matches that in data.
    species_index <- species_indices[[i]]
    # Convert the marginal details into the internal format used by the mcem_copula function.
    marginals[[i]] <- generate_marginal(marginal_details[species_index, "Distr"],
                                        marginal_details[species_index, c("mu", "theta", "pi")])
  }

  # Call the function which will find the log likelihood.
  if (! is.null(latent_data)) {
    llik <- log_likelihood_from_latent(data, marginals, cov, latent_data = latent_data)
  }
  else {
    llik <- log_likelihood(data, marginals, cov, mc_samples)
  }

  return(llik)
}

#' Generate a set of simulated discrete observations from a gaussian copula.
#'
#' @param N The number of observations to generate.
#'
#' @param marginal_details A data.frame detailing the form and parameters of the
#'   marginal distribution for each species. The data.frame must contain the
#'   following five named columns: "Species", "Distr", "mu", "theta" and "pi".
#'   Entries in the "Species" column must each match a species listed in
#'   colnames(data). "Distr" indicates what type of marginal is assigned to that
#'   species; currently supported options are: "POIS" (Poisson), "NB" (negative
#'   binomial), "ZIP" (zero-inflated Poisson) and "ZINB" (zero-inflated negative
#'   binomial). Entries in the "mu", "theta" and "pi" columns indicate the
#'   relevant parameter for the marginal distribution. Any entries not required
#'   for a given type of marginal should be set to "NA"
#'
#' @param cov The correlation matrix for the gaussian copula. A square matrix
#'   whose dimension should match the number of entries in marginal_details.
#'
#' @return A list, x, with three entries:
#'         x[["observed"]] - the simulated discrete valued observations;
#'         x[["censored"]] - the latent fractional components of each observation; and
#'         x[["cov_actual"]] - the covariance matrix of the full data (including the latent component) in the MVN space.
#'
#' @examples
#' marginal_details <- data.frame("Species" = c("species_1", "species_2", "species_3", "species_4"),
#'                                "Distr" = c("POIS", "NB", "ZIP", "ZINB"),
#'                                "mu" = c(10, 15, 20, 30),
#'                                "theta" = c(NA, 1, NA, 2),
#'                                "pi" = c(NA, NA, 0.2, 0.3))
#'
#' corr <- rcorrelation_matrix(1, 4)[ , , 1]
#' rownames(corr) <- colnames(corr) <- marginal_details[["Species"]]
#'
#' simulated_data <- generate_copula_data(10, marginal_details, corr)
#'
#' print("Simulated observed data:")
#' print(simulated_data[["observed"]])
#'
#' @export
generate_copula_data <- function(N, marginal_details, cov) {
  p <- nrow(marginal_details)

  if (! all(colnames(cov) == rownames(cov))) {
    stop("cov must be a square matrix with matching row and column names")
  }

  # Check that species listed in marginal_details matches those present in data.
  if (sum(colnames(cov) %in% marginal_details[["Species"]]) != p) {
    stop("Not all species listed in colnames(cov) are present in the marginals_details")
  }

  # Find the order that the species in data are listed in marginal_details.
  species_indices <- match(colnames(cov), marginal_details[["Species"]])

  marginals <- as.list(rep(NA, p))
  for (i in 1:p) {
    # Potentially reorder the marginals, so that the order of the species matches that in data.
    species_index <- species_indices[[i]]
    # Convert the marginal details into the internal format used by the mcem_copula function.
    marginals[[i]] <- generate_marginal(marginal_details[species_index, "Distr"],
                                        marginal_details[species_index, c("mu", "theta", "pi")])
  }

  # Call the function which generates the data.
  data <- generate_data(N, marginals, cov)

  # Attach the species names from marginal_details to the output.
  colnames(data[["observed"]]) <- colnames(cov)
  colnames(data[["censored"]]) <- colnames(cov)

  return(data)
}

#' Find the MLE of the correlation matrix of a MVN model with unit variances, given a set of weighted data.
#'
#' @param data The set of observations.
#'
#' @param weights The weighting of each observations. The number of entries
#'   should match the number of rows in data.
#'
#' @param optim_params A named list, which may contain an entry "initial_cov".
#'   If it contains this entry, then it is used as a starting point for the
#'   numerical optimisation procedure.
#'
#' @return The MLE for the correlation matrix of a MVN model with with unit variances given the weighted data.
#'
#' @export
MLE_correlation_matrix <- function(data, weights = NULL, optim_params = list()) {
  N <- nrow(data)
  p <- ncol(data)

  if (is.null(weights)) {
    weights <- rep(1 / N, N)
  }
  else {
    weights <- weights / sum(weights)
  }

  if (length(weights) != N) {
    stop("Length of weights is not compatible with the dimension of data.")
  }

  # It is challenging to find this MLE in closed form.
  # Instead, we will using a numerical optimiser.

  # The MLE can be found by optimising against the sample covariance matrix,
  # so use this instead of the whole data set.
  condensed_data <- mean_covariance_matrix(data, weights)

  # Call a function which will perform the numerical optimisation.
  result <-  corr_ML_condensed_data(condensed_data, N, optim_params = optim_params)

  return(result)
}

#' Find the MLE of the covariance matrix of a MVN model given a set of weighted data.
#'
#' @param data The set of observations.
#'
#' @param weights The weighting of each observations. The number of entries
#'   should match the number of rows in data.
#'
#' @param optim_params Not used.
#'
#' @return The MLE for the covariance matrix of a MVN model given the weighted data.
#'
#' @export
MLE_covariance_matrix <- function(data, weights = NULL, optim_params = NULL) {
  N <- nrow(data)
  p <- ncol(data)

  if (is.null(weights)) {
    weights <- rep(1 / N, N)
  }
  else {
    weights <- weights / sum(weights)
  }

  if (length(weights) != N) {
    stop("Length of weights is not compatible with the dimension of data.")
  }

  result <- crossprod(data, sweep(data, MARGIN = 1, STATS = weights, FUN = '*'))

  # Ensure the result is completely symmetric
  result <- 1 / 2 * (result + t(result))

  return(result)
}

#' Print a brief outline of the result of an MCEM procedure
#'
#' @param x The value returned by a call to estimate_copula
#' @param ... Not used
#'
#' @return x
#'
#' @export
print.copuladiscreter_result <- function(x, ...) {
  cat("\nApproximate MLE for the gaussian copula covariance matrix ($cov_final):\n\n")
  print(x[["cov_final"]])
  cat("\n\n")

  cat(paste0("Log likelihood of the result ($cov_final_log_lik): ", x[["cov_final_log_lik"]], "\n\n"))

  cat(paste0("Convergence ($convergence): ", x[["convergence"]], "\n"))

  invisible(x)
}

#' Print a summary of the result of an MCEM procedure
#'
#' @param object The value returned by a call to estimate_copula
#' @param ... Not used
#'
#' @return object
#'
#' @export
summary.copuladiscreter_result <- function(object, ...) {
  cat("\nMLE for the gaussian copula covariance matrix ($cov_final):\n\n")
  print(object[["cov_final"]])
  cat("\n")

  cat("Variance of the MLE for the gaussian copula covariance matrix ($cov_final_var):\n\n")
  print(object[["cov_final_var"]])
  cat("\n")

  cat(paste0("Log likelihood of the result ($cov_final_log_lik): ", object[["cov_final_log_lik"]], "\n\n"))

  cat(paste0("Convergence ($convergence): ", object[["convergence"]], "\n\n"))

  cat(paste0("Complete list of fields:\n"))
  print(names(object))

  graphics::plot(unlist(object[["cov_steps_log_lik"]]), ylab = "log Likelihood", xlab = "MCEM iteration")

  invisible(object)
}

###############################################################
# This is the core function which executes the MCEM algorithm #
###############################################################
mcem_copula <- function(data,
                        marginals,
                        mcem_samples = NULL,
                        initial_cov = NULL,
                        max_iterations = 100,
                        unobserved_data = NULL,
                        fixed_jitters = FALSE,
                        verbosity = 1,
                        window_size = 10,
                        grad_conf_level = 0.75,
                        cov_matrix_function = MLE_correlation_matrix) {

  start_time <- as.numeric(as.POSIXlt(Sys.time()))

  N <- nrow(data)
  p <- ncol(data)

  # Check for some common mistakes in the input
  if (length(marginals) != p) {
    stop("Dimension of the data matrix does not match the number of marginals.")
  }

  if (!is.null(initial_cov) && (dim(initial_cov)[[1]] != p || dim(initial_cov)[[2]] != p)) {
    stop("Dimension of the data matrix does not match the dimension of the initial correlation matrix.")
  }

  if (! is.null(unobserved_data) && fixed_jitters == FALSE) {
    stop("When using predetermined unobserved_data fixed_jitters must be set to TRUE.")
  }

  if ((is.null(mcem_samples) + is.null(unobserved_data)) != 1){
    stop("Either mcem_samples or unobserved_data must be fixed, and not both.")
  }

  if (is.null(mcem_samples) && ! is.null(unobserved_data)) {
    mcem_samples <- nrow(unobserved_data) / N
  }

  if (max_iterations < window_size) {
    stop("max_iterations must be equal or greater than window_size")
  }

  if (window_size < 2) {
    stop("The window_size must be greater than 1.")
  }

  # Set-up the list which will be returned by this function
  result <- structure(list(), class = "copuladiscreter_result")
  result[["cov_initial"]] <- NA
  result[["cov_initial_log_lik"]] <- NA
  result[["cov_final"]] <- NA
  result[["cov_final_var"]] <- NA
  result[["cov_final_log_lik"]] <- NA
  result[["cov_final_log_lik_var"]] <- NA
  result[["convergence"]] <- 1
  result[["iterations"]] <- NA
  result[["mcem_samples"]] <- mcem_samples
  result[["unobserved_data"]] <- ifelse(is.null(unobserved_data), NA, unobserved_data)
  result[["data"]] <- data
  result[["marginals"]] <- marginals
  result[["window_size"]] <- window_size
  result[["grad_conf_level"]] <- grad_conf_level

  result[["cov_steps"]] <- list()
  result[["cov_steps_var"]] <- list()
  result[["cov_steps_log_lik"]] <- list()
  result[["cov_steps_log_lik_var"]] <- list()
  result[["cov_steps_start_time"]] <- list()

  # If no initial covariance matrix is supplied, then just use an
  # identity matrix. Don't use anything more complicated, so that
  # it is still a valid result for a wide variety of covariance
  # modeling structures.
  if (is.null(initial_cov)) {
    cov_matrix <- diag(rep(1, p))
  }
  else {
    cov_matrix <- initial_cov
  }

  colnames(cov_matrix) <- colnames(data)
  rownames(cov_matrix) <- colnames(data)

  result[["cov_initial"]] <- cov_matrix

  # Perform an initial MCEM expectation step using the initial covariance matrix
  ##  Uniformly sample the latent data, combine with the observed data and map into the MVN space.
  mc_sampled_data_MVN <- resample_data(data, marginals, mcem_samples, unobserved_data)

  ##  Calculate the weighting for each MC sample
  mcem_weights <- dgauss_ratio(mc_sampled_data_MVN, cov_matrix)

  ##  Calculate the normalisation constant for each set of MC samples
  ##   Store these values, so that we can use them to efficiently calculate
  ##   the log likelihood of the current cov_matrix
  mcem_norms <- calc_mcem_norms(mcem_weights, N)

  ## Normalise the weights
  mcem_weights <- normalise_weights(mcem_weights, mcem_norms)
  # End of initial expectation step

  # Use the MC sample normalisation constants to efficiently estimate the log Likelihood of cov_matrix
  result[["cov_initial_log_lik"]] <- log_likelihood(data, marginals, mcem_norms = mcem_norms)

  if (verbosity > 0) {
    print("Starting MCEM procedure...")
    pb <- utils::txtProgressBar(style = 3)
  }

  for (iteration in 1:max_iterations) {
    result[["cov_steps_start_time"]][[iteration]] <- as.numeric(as.POSIXlt(Sys.time())) - start_time

    if (verbosity > 0) {
      utils::setTxtProgressBar(pb, iteration / max_iterations)
    }

    # The MCEM maximisation step
    #   Call a function which finds the MLE of the covariance matrix given
    #   latent data with a distribution determined by the previous covariance matrix estimate.
    cov_matrix <- cov_matrix_function(mc_sampled_data_MVN,
                                      mcem_weights,
                                      optim_params = list("initial_cov" = cov_matrix))

    result[["cov_steps"]][[iteration]] <- cov_matrix

    if (! fixed_jitters) {
      mc_sampled_data_MVN <- resample_data(data, marginals, mcem_samples)
    }

    # The MCEM expectation step for this iteration
    mcem_weights <- dgauss_ratio(mc_sampled_data_MVN, cov_matrix)
    mcem_norms <- calc_mcem_norms(mcem_weights, N)
    mcem_weights <- normalise_weights(mcem_weights, mcem_norms)

    # Calculate the log Likelihood for the current cov_matrix
    result[["cov_steps_log_lik"]][[iteration]] <- log_likelihood(data, marginals, mcem_norms = mcem_norms)

    # Halt the algorithm if the log likelihood appears to have converged.
    if (iteration >= window_size) {
      window <- (iteration - window_size + 1):iteration
      result[["cov_steps_var"]][[iteration]] <- matrix_var(result[["cov_steps"]][window])
      result[["cov_steps_log_lik_var"]][[iteration]] <- var(unlist(result[["cov_steps_log_lik"]][window]))
      if (! is.na(grad_conf_level) && check_convergence(result[["cov_steps_log_lik"]][window], grad_conf_level)) {
        result[["convergence"]] <- 0
        break
      }
    }
    else {
      result[["cov_steps_var"]][[iteration]] <- NA
    }
  }

  if (verbosity > 0) {
    close(pb)
    print("Completed MCEM iterations")
  }

  result[["iterations"]] <- iteration


  if (result[["convergence"]] != 0) {
    result[["convergence"]] <- 1
    warning("MCEM algorithm reached the maximum number of iterations without converging.")
  }

  # The covariance matrix returned by the final iteration of the MCEM algorithm is not necassarily the
  #  the best one found by the algorithm. Search through the window and return the covariance matrix
  #  which has the highest Likelihood.
  best_iteration <- which.max(result[["cov_steps_log_lik"]][(iteration - window_size + 1):iteration]) + iteration - window_size
  result[["cov_final"]] <- result[["cov_steps"]][[best_iteration]]
  result[["cov_final_log_lik"]] <- result[["cov_steps_log_lik"]][[best_iteration]]
  result[["cov_final_var"]] <- result[["cov_steps_var"]][[iteration]]
  result[["cov_final_log_lik_var"]] <- result[["cov_steps_log_lik_var"]][[iteration]]

  result[["total_time"]] <- as.numeric(as.POSIXlt(Sys.time())) - start_time

  return(result)
}

##############################################################
# The rest of this file contains utility functions called by #
# the main mcem_copula() function and used for testing       #
##############################################################

#' Create random correlation matrices
#'
#' \code{rcorrelation_matrix} creates random correlation matrices
#' based on covariance matrices taken from the Wishart distribution
#' \eqn{W_p \left( I_n, p \right)}
#'
#' @param n The number of matrices to generate
#' @param p The dimension of each matrices
#'
#' @return A p by p by n multi-dimension array. The [,,1] slice of
#' the array will be the first correlation matrix generated.
#' @export
rcorrelation_matrix <- function(n, p) {
  covariance_matrices <- stats::rWishart(n, p, diag(rep(1, p)))
  correlation_values <- apply(covariance_matrices, 3, stats::cov2cor)
  return(array(correlation_values, dim = c(p, p, n)))
}

#' Generate Data from a Gaussian Copula
#'
#' \code{generate_data} generates random samples from a gaussian
#' copula with the given correlation matrix and a set of marginals.
#'
#' @param N The number of samples to generate
#' @param marginals A list of p marginals
#' @param corr A p by p matrix which represents the correlation
#'             structure of the data in the multi-variate normal space.
#'
#' @return An N by p matrix, each row of which is a sample from the gaussian copula.
#' @export
generate_data <- function(N, marginals, corr) {
  if (length(dim(corr)) != 2 || dim(corr)[[1]] != dim(corr)[[2]]) {
    stop("corr is not a square matrix.")
  }

  p <- dim(corr)[[1]]

  if (length(marginals) != p) {
    stop("Dimension of the correlation matrix does not match the number of marginals.")
  }

  data_MVN <- mnormt::rmnorm(n = N, varcov = corr)
  if (N == 1) {
    data_MVN <- t(data_MVN)
  }
  data_uniform <- prob_int_trans_stdnorm(data_MVN)
  data <- prob_int_trans(data_uniform, marginals, inverse = TRUE)

  data_observed <- floor(data)
  data_censored <- data - data_observed

  if (N > 1) {
    cov_actual <- stats::cov.wt(data_MVN, method = "ML", center = FALSE)[["cov"]]
  }
  else {
    cov_actual <- NA
  }
  return(list(observed = data_observed, censored = data_censored, cov_actual = cov_actual))
}

#' Resample Data with Uniform Jitters
#'
#' This function takes an integer-valued dataset and replicates
#' it (a given number of times) adding fractional components,
#' uniformly sampled from \eqn{[0, 1)}, to each value
#' and then applies the marginals probability integral transform (PIT),
#' and the inverse of the standard normal PIT returning
#' the data in the gaussian copula's multi-variate normal (MVN) space.
#'
#' @param data An N by p matrix of integer-valued samples
#' @param marginals A list of p marginals
#' @param replicates The number of times to resample each sampling unit
#' @param unobserved_data A set of predetermined latent data. If this is supplied
#'   then replicates should be set to NULL.
#'
#' @return A N * replicates by p matrix where each set of N contiguous rows
#'         represents a single replication of the original dataset with latent data added
#'         tranformed under the marginals PIT and then the inverse of the standard normal
#'         PIT into the space gaussian normal's MVN space.
resample_data <- function(data, marginals, replicates = NULL, unobserved_data = NULL) {
  N <- nrow(data)
  p <- ncol(data)

  if (length(marginals) != p) {
    stop("Dimension of the data matrix does not match the number of marginals.")
  }

  if (! is.null(unobserved_data)) {
    if (is.null(replicates)) {
      replicates <- nrow(unobserved_data) / N
    }

    if (nrow(unobserved_data) != N * replicates) {
      stop("unobserved_data does not contain the correct number of data points")
    }

    if (ncol(unobserved_data) != p) {
      stop("unobserved_data does not contain the correct number of variables")
    }
  }

  data_uniform <- prob_int_trans(data, marginals)
  data_uniform_maxima <- prob_int_trans(data + 1, marginals)

  data_uniform_hypercube <- data_uniform_maxima - data_uniform
  data_uniform_hypercube <- rep(1, replicates) %x% data_uniform_hypercube

  data_uniform_resampled <- rep(1, replicates) %x% data_uniform

  if (is.null(unobserved_data)) {
    data_uniform_resampled <- data_uniform_resampled + stats::runif(N * p * replicates) * data_uniform_hypercube
  }
  else {
    data_uniform_resampled <- data_uniform_resampled + unobserved_data * data_uniform_hypercube
  }

  data_MVN_resampled <- prob_int_trans_stdnorm(data_uniform_resampled, inverse = TRUE)
  colnames(data_MVN_resampled) <- colnames(data)

  return(data_MVN_resampled)
}

corr_ML_condensed_data <- function(condensed_data, N, optim_params = list()) {
  p <- dim(condensed_data)[[1]]

  if (is.null(optim_params[["initial_cov"]])) {
    initial_corr <- stats::cov2cor(1 / N * condensed_data)
  }
  else {
    initial_corr <- optim_params[["initial_cov"]]
    optim_params[["initial_cov"]] <- NULL
  }

  initial_spherical_params <- corr_to_spherical(initial_corr)

  f <- function(spherical_params) {
    corr <- spherical_to_corr(spherical_params, p)
    result <- log_likelihood_MVN_condensed_data(corr, condensed_data, N)
    if (result == -Inf) {
      # Return the negative sqrt of the largest double precision number.
      # Don't return the actual largest double precision number so
      # that a derivative based optimiser still has a chance of numericaly
      # calculating a representable derivative.
      return(-sqrt(.Machine[["double.xmax"]]))
    }
    if (result == Inf) {
      stop("Error: found a covariance matrix with infinite likelihood!")
    }

    return(result)
  }

  # A small epsilon is used to prevent the optimiser straying into a region
  # with a correlation matrix containing a pair of completely correlated variables.
  # Such a correlation matrix will have a zero likelihood of producing most data and
  # the resulting log_likelihood = -Inf cannot be understood by the optimiser.
  epsilon <- .Machine[["double.eps"]]
  lower <- rep(0 + epsilon, length(initial_spherical_params))
  upper <- rep(pi - epsilon, length(initial_spherical_params))

  if (length(initial_spherical_params) > 1) {
    optim_value <- dfoptim::hjkb(initial_spherical_params,
                                 f,
                                 lower = lower,
                                 upper = upper,
                                 control = list(maximize = TRUE))
  }
  else {
    optim_params[["fnscale"]] <- -1
    optim_params[["trace"]] <- 0

    optim_value <- stats::optim(initial_spherical_params,
                                f,
                                method = "L-BFGS-B",
                                lower = lower,
                                upper = upper,
                                control = optim_params)
  }

  if (optim_value[["convergence"]] != 0) {
    warning("convergence failure")
  }

  result <- spherical_to_corr(optim_value[["par"]], p)

  colnames(result) <- colnames(condensed_data)
  rownames(result) <- rownames(condensed_data)

  return(result)
}

mean_covariance_matrix <- function(data, weights = NULL) {
  N <- nrow(data)
  p <- ncol(data)

  if (is.null(weights)) {
    weights <- rep(1 / N, N)
  }
  else {
    weights <- weights / sum(weights)
  }

  if (length(weights) != N) {
    stop("Length of weights is not compatible with the dimension of data.")
  }

  # Simple, but slow technique
  #result <- matrix(0, nrow = p, ncol = p)
  #for (i in 1:N) {
  #   result <- result + weights[[i]] * t(data[i,, drop = FALSE]) %*% data[i,, drop = FALSE]
  #}

  # Fast, but hard to understand technique
  result <- crossprod(data, sweep(data, MARGIN = 1, STATS = weights, FUN = '*'))

  colnames(result) <- colnames(data)
  rownames(result) <- colnames(data)

  return(result)
}

#' The log likelihood of a MVN given data in condensed form.
#'
#' If this function is maximised with respect to the \code{cov}
#' parameter then the maximum likelihood estimator (MLE) of
#' the covariance matrix (\code{cov}) will be found. Note that the
#' data is supplied in a condensed form, not as the full data matrix.
#' All population means are assumed to be zero.
#'
#' @param cov The p by p covariance matrix
#' @param data_matrix The data condensed into a p by p matrix.
#'                    \eqn{\text{data_matrix} = \frac{1}{\sum_{i = 1}^N w_i}\sum_{i = 1}^N w_i x_i^\top x_i}
#' @param N The number of samples in the original dataset before it was condensed
#'
#' @return A value equal to the log likelihood with a constant offset.
log_likelihood_MVN_condensed_data <- function(cov, data_matrix, N) {
  if (all(dim(cov) != dim(data_matrix))) {
    stop("Dimensions of the covariance matrix do not match the condensed data matrix.")
  }

  # The covariance matrix is singular.
  # Therefore we will
  if (det(cov) < .Machine[["double.eps"]]) {
    return(-Inf)
  }

  p <- dim(cov)[1]

  #result <- - N / 2 * (p * log(2 * pi) + log(det(cov)) + sum(diag(data_matrix %*% solve(cov))))
  result <- try(- N / 2 * (p * log(2 * pi) + log(det(cov)) + sum(diag(data_matrix %*% solve(cov)))))

  if (class(result) == "try-error") {
    stop("Failed to calculate log likelihood")
  }

  return(result)
}

log_likelihood_MVN <- function(cov, data, weights = NULL) {
  N <- nrow(data)
  p <- ncol(data)

  if (is.null(weights)) {
    weights <- rep(1 / N, N)
  }
  else {
    weights <- weights / sum(weights)
  }

  if (length(weights) != N) {
    stop("Length of weights is not compatible with the dimension of data.")
  }

  cov_inv <- solve(cov)

  result <- -N / 2 *  p * log(2 * pi) - N / 2 * log(det(cov))

  for (i in 1:N) {
    result <- result - N / 2 * weights[[i]] * sum(diag(data[i,, drop = FALSE] %*% cov_inv %*% t(data[i,, drop = FALSE])))
  }

  return(result)
}

mag <- function(x) {
  return(sqrt(sum(x * x)))
}

spherical_to_euclidean <- function(spherical_vector) {
  N <- length(spherical_vector)

  if (N == 1) {
    return(spherical_vector)
  }

  sines   <- c(1, sin(spherical_vector[2:N]))
  cosines <- c(cos(spherical_vector[2:N]), 1)

  return(spherical_vector[1] * cumprod(sines) * cosines)
}

spherical_angles_to_euclidean <- function(spherical_angles) {
  sines   <- c(1, sin(spherical_angles))
  cosines <- c(cos(spherical_angles), 1)

  return(cumprod(sines) * cosines)
}

euclidean_to_spherical <- function(euclidean_vector) {
  N <- length(euclidean_vector)

  if (N == 1){
    return(euclidean_vector)
  }

  spherical_vector <- rep(NA, N)

  spherical_vector[[1]] <- mag(euclidean_vector)

  for (i in 2:N) {
    spherical_vector[[i]] <- acos(euclidean_vector[[i - 1]] / mag(euclidean_vector[(i - 1):N]))
  }

  if (euclidean_vector[[N]] < 0) {
    spherical_vector[[N]] <- 2 * pi - spherical_vector[[N]]
  }

  return(spherical_vector)
}

spherical_to_corr <- function(spherical_params, N) {
  if(length(spherical_params) != (N * (N - 1) / 2)) {
    stop("Incorrect number of spherical params for this dimension")
  }

  # Everything is shifted up 1 in effect because the first element we want must be 1
  #split_spherical <- split(spherical_params, rep(1:(N - 1), 1:(N - 1)))

  split_spherical <- as.list(rep(NA, N - 1))
  start <- 1
  for (i in 1:(N - 1)) {
    split_spherical[[i]] <- spherical_params[start:(start + i - 1)]
    start <- start + i
  }

  split_euclidean <- lapply(split_spherical, spherical_angles_to_euclidean)

  # Add the implicit first unit vector.
  euclidean <- c(1, unlist(split_euclidean, FALSE, FALSE))
  # Faster, but not guaranteed to work in future versions of R
  #euclidean <- c(1, .Internal(unlist(split_euclidean, FALSE, FALSE)))

  # Create the correlation matrix by applying the inverse Cholesky factorisation.
  U <- matrix(0, nrow = N, ncol = N)
  U[upper.tri(U, diag = TRUE)] <- euclidean
  corMatrix <- t(U) %*% U

  diag(corMatrix) <- rep(1, N)
  return(corMatrix)
}

corr_to_spherical <- function(corr) {
  if (length(dim(corr)) != 2 || (dim(corr)[[1]] != dim(corr)[[2]])) {
    stop("corr is not a square matrix")
  }

  N <- nrow(corr)

  if (! isTRUE(all.equal(diag(corr), rep(1, length(diag(corr))), check.names = FALSE))) {
    stop("corr does not have unit variances")
  }

  if (N == 1) {
    warning("datasets with only a single variable are not supported by this package")
    return(NULL)
  }

  U <- chol(corr)

  spherical_coords <- as.list(rep(NA, N))

  # Only start with the second dimension as the first has length zero in the spherical paramerisation
  for (i in 2:N) {
    spherical_coords[[i]] <- euclidean_to_spherical(U[,i][1:i])

    # Remove the implicit first entry which equals the variance (1)
    spherical_coords[[i]] <- spherical_coords[[i]][2:i]
  }

  return(unlist(spherical_coords[2:N]))
}

reorder_jitters <- function(jitters) {
  N <- length(jitters)
  p <- ncol(jitters[[1]])
  resamples <- nrow(jitters[[1]])

  for (i in 1:N) {
    if (nrow(jitters[[i]]) != resamples) {
      stop("Different number of jitters for each data sample unit")
    }
    if (ncol(jitters[[i]]) != p) {
      stop("Different number of variables for each data sample unit")
    }
  }

  result <-  do.call(rbind, jitters)[order(sequence(rep(resamples, N))), ]

  # Ensure the result is a matrix (and not a R-vector)
  if (is.null(dim(result))) {
    result <- t(result)
  }

  # The direct optimiser jitters are deducted from the maxima
  # so transform them so they can be added to the minima as in the MCEM code.
  result <- 1 - result

  return(result)
}

#' The Log Likelihood of a Gaussian Copula
#'
#' @param data An N by p matrix containing the observed count data
#' @param marginals A list of p marginals
#' @param cov The gaussian copula's correlation matrix
#' @param mc_samples The number of resamples to perform during MC-integration for each sample
#' @param mcem_norms The normalisation contants used in the MCEM calculation. If this parameter
#'   supplied then mc_samples should be NULL. Using precomputed mcem_norms significantly reduces
#'   the computational time required by this function.
#'
#' @return The log likelihood of the copula parameters given the data
log_likelihood <- function(data, marginals, cov = NULL, mc_samples = NULL, mcem_norms = NULL)
{
  N <- nrow(data)
  p <- ncol(data)

  if (! is.null(mcem_norms) && (! is.null(cov) || ! is.null(mc_samples))) {
    stop("If mcem_norms is supplied then cov and resamples should not be.")
  }

  if (is.null(mcem_norms) && (is.null(cov) || is.null(mc_samples))) {
    stop("cov and mc_samples must be supplied (unless mcem_norms is).")
  }

  if (is.null(mcem_norms)) {
    resampled_data_MVN <- resample_data(data, marginals, mc_samples)
    resampled_data_dgauss_ratio <- dgauss_ratio(resampled_data_MVN, cov)
    mcem_norms <- calc_mcem_norms(resampled_data_dgauss_ratio, N)
  }

  marginal_dens <- matrix(nrow = N, ncol = p)

  for (j in 1:p) {
    # The contribution from each marginal
    marginal_dens[ , j] <- do.call(marginals[[j]][["pdf"]], c(list(x = data[, j]), marginals[[j]][["parameters"]]))
  }

  marginal_dens <- apply(marginal_dens, 1, prod)
  dim(marginal_dens) <- c(N, 1)

  result <- sum(log(marginal_dens) + log(mcem_norms))

  return(result)
}

log_likelihood_from_latent <- function(data, marginals, cov, latent_data) {
  N <- nrow(data)
  data_resampled_MVN <- resample_data(data, marginals, unobserved_data = latent_data)
  sample_unit_gaussian_dens <- dgauss_ratio(data_resampled_MVN, cov)
  mcem_norms <- calc_mcem_norms(sample_unit_gaussian_dens, N)
  return(log_likelihood(data, marginals, mcem_norms = mcem_norms))
}

dgauss_ratio <- function(data, cov) {
  result <- mnormt::dmnorm(data, varcov = cov) / apply(stats::dnorm(data), 1, prod)

    dim(result) <- c(nrow(data), 1)

    return(result)
}

calc_mcem_norms <- function(dgauss_ratio_data, N) {
  resamples <- nrow(dgauss_ratio_data) / N

  dim(dgauss_ratio_data) <- c(N, resamples)
  result <- apply(dgauss_ratio_data, 1, sum)
  result <- 1 / resamples * result
  dim(result) <- c(N, 1)

  return(result)
}

normalise_weights <- function(dgauss_ratio_data, norms) {
  resamples <- nrow(dgauss_ratio_data) / nrow(norms)
  return(dgauss_ratio_data / (rep(1, resamples) %x% norms))
}

check_convergence <- function(log_likelihood, level) {
  x <- 1:length(log_likelihood)
  y <- unlist(log_likelihood)
  data_to_fit <- data.frame(x, y)
  linear_model <- stats::lm(y ~ x, data_to_fit)
  two_tailed_level <- 1 - (1 - level) * 2
  grad_LB <- stats::confint(linear_model, 2, level)[[1]]

  if (grad_LB <= 0) {
    return(TRUE)
  }
  else {
    return(FALSE)
  }
}

matrix_var <- function(list_of_matrices) {
  cov_array <- simplify2array(list_of_matrices)

  return(apply(cov_array, c(1, 2), stats::var))
}

#' Generate a marginal
#'
#' \code{generate_marginal} takes a marginal specified by a string and a
#' vector of parameters and converts it into the list representation of a
#' marginal used within this package.
#'
#' @param name A string representing the name of the marginal.
#'     Can be "Pois", "NB", "ZIP" or "ZINB"
#' @param parameters A vector of three numbers (mu, theta, pi) which are
#'     the parameters for the distribution.
#'
#' @return The list (pdf, cdf, qf, parameters) where parameters is a named list.
generate_marginal <- function(name, parameters) {

  if (toupper(name) == "POIS") {
    return(list(pdf = stats::dpois, cdf = stats::ppois, qf = stats::qpois, parameters = list(lambda = parameters[[1]])))
  }
  else if (toupper(name) == "NB") {
    return(list(pdf = stats::dnbinom, cdf = stats::pnbinom, qf = stats::qnbinom, parameters = list(mu = parameters[[1]],
                                                                                                   size = parameters[[2]])))
  }
  else if (toupper(name) == "ZIP") {
    if (!is.na(parameters[[2]])) {
      stop("second parameter for a ZIP must be NA")
    }
    return(list(pdf = ZIM::dzip, cdf = ZIM::pzip, qf = ZIM::qzip, parameters = list(lambda = parameters[[1]],
                                                                                    omega = parameters[[3]])))
  }
  else if (toupper(name) == "ZINB") {
    return(list(pdf = ZIM::dzinb, cdf = ZIM::pzinb, qf = ZIM::qzinb, parameters = list(lambda = parameters[[1]],
                                                                                       k = parameters[[2]],
                                                                                       omega = parameters[[3]])))
  }
  else {
    stop(sprintf("%s distribution type is not yet implemented.", name))
  }
}

#######################################################
# Functions below relate to the handling of marginals #
#######################################################

#' Create a continuous CDF for a integer-valued random variable.
#'
#' \code{smoothed_cdf} creates a continuous cumulative density function from
#' an integer-valued random variable by distributing each integer's
#' probability density uniformly between it and the next integer.
#'
#' @param discrete_pdf The pdf of the integer-valued random variable.
#' @param discrete_cdf The cdf of the integer-valued random variable.
#' @param parameters The parameters for \code{discrete_pdf} and \code{discrete_cdf}.
#'
#' @return A function from the real numbers to the unit interval which
#'         is a continuous version of the discrete random variable's cumulative
#'         density function.
smoothed_cdf <- function(discrete_pdf, discrete_cdf, parameters) {
  return( function(x) {
    x_floor <- floor(x)

    cd_base <- do.call(discrete_cdf, c(list(q = x_floor - 1), parameters))
    cd_derivative <- do.call(discrete_pdf, c(list(x = x_floor), parameters))

    return(cd_base + (x - x_floor) * cd_derivative)
  })
}

#' Create a continuous quantile function for a integer-valued random variable.
#'
#' \code{smoothed_cdf} creates a continuous quantile function from
#' an integer-valued random variable by distributing each integer's
#' probability density uniformly between it and the next integer.
#'
#' @param discrete_pdf The pdf of the integer-valued random variable.
#' @param discrete_cdf The cdf of the integer-valued random variable.
#' @param discrete_qf The quantile of the integer-valued random variable.
#' @param parameters The parameters for \code{discrete_pdf},
#'                   \code{discrete_cdf} and \code{discrete_qf}.
#'
#' @return A function from the the unit interval to the real numbers which
#'         is a continuous version of the discrete random variable's quantile
#'         function.
smoothed_qf <- function(discrete_pdf, discrete_cdf, discrete_qf, parameters) {
  return( function(p) {
    x_base <- do.call(discrete_qf, c(list(p = p), parameters))
    x_derivative <- 1 / do.call(discrete_pdf, c(list(x = x_base), parameters))
    p_delta <- p - do.call(discrete_cdf, c(list(q = x_base - 1), parameters))

    return(x_base + p_delta * x_derivative)
  })
}

#' Standard Normal Probability Integral Transform
#'
#' \code{prob_int_trans_stdnorm} applies the standard normal distribution
#' probability integral transform (PIT), or its inverse, to a set of multivariate
#' data stored in a matrix.
#'
#' @param data the data
#' @param inverse whether to apply the PIT or its inverse
#'
#' @return the transformed data
prob_int_trans_stdnorm <- function(data, inverse = FALSE) {
  if (!inverse) {
    return(stats::pnorm(data))
  }
  else {
    return(stats::qnorm(data))
  }
}

#' Probability Integral Transform
#'
#' \code{prob_int_trans_stdnorm} applies the probability integral transform
#' of the supplied marginals to the supplied dataset
#'
#' @param data the data
#' @param marginals a list of marginal lists
#' @param inverse whether to apply the PIT or its inverse
#'
#' @return the transformed data
prob_int_trans <- function(data, marginals, inverse = FALSE) {
  N <- dim(data)[[1]]
  p <- dim(data)[[2]]

  if (length(marginals) != p) {
    stop("Dimension of the data matrix does not match the number of marginals.")
  }

  data_trans <- matrix(nrow = N, ncol = p)

  for (j in 1:p) {
    if (!inverse) {
      func <- smoothed_cdf(marginals[[j]][["pdf"]], marginals[[j]][["cdf"]], marginals[[j]][["parameters"]])
    }
    else {
      func <- smoothed_qf(marginals[[j]][["pdf"]], marginals[[j]][["cdf"]], marginals[[j]][["qf"]], marginals[[j]][["parameters"]])
    }
      data_trans[,j] <- func(data[,j])
  }

  return(data_trans)
}


####### EXAMPLE Usage #########
#
# This example will first generate an artificial dataset.
# Then find the MLE for the correlation matrix of a gaussian copula model using
#    an MCEM algorithm.

set.seed(0)

# Set the number of observations
N <- 100

# Set the number of species in the dataset
p <- 4

# Create a table describing some marginal distributions
# In practice these will be determined empiracally, but for this example we will
#    use them to both generate some data and when finding the MLE for the gaussian
#    copula's correlation matrix.
marginal_details <- data.frame("Species" = c("species_1", "species_2", "species_3", "species_4"),
                               "Distr" = c("POIS", "NB", "ZIP", "ZINB"),
                               "mu" = c(10, 15, 20, 30),
                               "theta" = c(NA, 1, NA, 2),
                               "pi" = c(NA, NA, 0.2, 0.3))

# Create a correlation matrix which will be used to generate some simulated data.
# Make it highly correlated, so that the MCEM doesn't converge too quickly.
corr_orig <- matrix(c(1, 0.877582561890373, 0.882332858610121, 0.891568288195329,
                      0.877582561890373, 1, 0.974452656942318, 0.976980406152801,
                      0.882332858610121, 0.974452656942318, 1, 0.995407418313956,
                      0.891568288195329, 0.976980406152801, 0.995407418313956, 1),
                      4,
                      4)

# Set the rownames and colnames correctly, so they match the Species in marginal_details.
rownames(corr_orig) <- colnames(corr_orig) <- marginal_details[["Species"]]

# Generate some simulated data based on the marginal details and correlation matrix
#   set above.
full_data <- generate_copula_data(N, marginal_details, corr_orig)

# Extract the observed data from the generated data.
# We will not use the latent unobserved component.
data <- full_data[["observed"]]

# Use the MCEM algorithm to find the MLE for the correlation matrix of a gaussian copula
# given the data and marginal details.
mcem_result <- estimate_copula(data, marginal_details)

# Display a summary of the MCEM result
summary(mcem_result)

# Extract the MLE correlation matrix from the mcem_result list.
corr_mcem <- mcem_result[["cov_final"]]

# Calculate the log Likelihood of the MCEM result and the correlation matrix used to
# generate the data.
# Use a larger number of Monte-carlo samples to get a more accurate result.
llik_corr_mcem   <- estimate_log_likelihood(data, marginal_details, corr_mcem, mc_samples = 100000)
llik_corr_orig  <- estimate_log_likelihood(data, marginal_details, corr_orig, mc_samples = 100000)

# The MCEM result should have a greater log Likelihood
print("Log Likelihood of:")
print("  The MLE of the gaussian copula correlation matrix:")
print(llik_corr_mcem)
print("  The original correlation matrix used to generate the data:")
print(llik_corr_orig)

# Use the result of the MCEM calculation to generate a new set of data.
simulated_data <- generate_copula_data(N, marginal_details, corr_mcem)

# Produce some plots of the original set of data and the data generated using the correlation
# matrix found by the MCEM algorithm.
pch <- c(rep(0, N), rep(20, N))
species_indices <- c(1,2)
plot(rbind(full_data[["observed"]][ , species_indices], simulated_data[["observed"]][ , species_indices]), pch = pch)
legend(x = "topright", pch = c(0, 20), legend = c("observed", "simulated"))

species_indices <- c(3,4)
plot(rbind(full_data[["observed"]][ , species_indices], simulated_data[["observed"]][ , species_indices]), pch = pch)
legend(x = "topright", pch = c(0, 20), legend = c("observed", "simulated"))


####### End of EXAMPLE Usage #########
